# Supplementary material for: Relationships between metabolic syndrome and lifestyle factors: a retrospective cohort study in Japan
Source: Prev Med Rep. 2025 Aug 5;57:103195. doi: 10.1016/j.pmedr.2025.103195 (PMC12344996; doi:10.1016/j.pmedr.2025.103195)
Supplement: Supplementary file 1 — Supplementary TableS1 [file mmc1.xlsx]

## Sheet: Univariate analysis
Table S1. Univariate analysis of each factor's association with metabolic syndrome incidence in adults from St. Luke's International Hospital in Tokyo, Japan (2012–2022).
	HR	HR 95% CI
		Lower	Upper
Sex	5.12	4.80348	5.45409
Age	0.984457	0.982295	0.986623
Height	1.07841	1.07521	1.08163
Weight	1.08774	1.08608	1.08941
BMI	1.30867	1.30192	1.31544
HbA1c	1.07722	1.01131	1.14743
AST	1.01152	1.01048	1.01256
ALT	1.00741	1.00712	1.00771
γ-GTP	1.00246	1.0023	1.00262
Uric acid	1.64602	1.61645	1.67613
Cre	1.32734	1.26266	1.39534
e-GFR	1.02207	1.02052	1.02362
WBC	1.16886	1.15665	1.1812
RBC	4.18848	3.97898	4.40902
Hemoglobin	1.74662	1.71133	1.78264
MCV	0.957357	0.952095	0.962648
MCH	1.00454	0.989739	1.01956
MCHC	1.61842	1.5698	1.66856
PLT	1.00097	1.00047	1.00147
Weight at age 20	1.00689	1.0065	1.00729
Weight gain	1.69945	1.6516	1.74869
Alcohol	1.26994	1.24207	1.29843
Number of cigarettes smoked	1.00433	1.00343	1.00523
Walking time	0.997779	0.996931	0.998628
Physical activity	0.799315	0.779151	0.820001
Light exercise	0.78468	0.762703	0.807291
Sleeping situation	0.794102	0.751211	0.839442
Sleeping hours	0.9397	0.910936	0.969372
Eating slowly	0.74163	0.723021	0.760718
Eating when not full	0.62092	0.594735	0.648258
Well-balanced nutrition	0.673126	0.649959	0.69712
Weak seasoning	0.633754	0.60941	0.659071
Not skipping meals	0.932064	0.909646	0.955034
Regular meal times	0.756604	0.731427	0.782649
Do not snack	0.679282	0.65354	0.706037
Not eating out for dinner	0.605943	0.589612	0.622726
Don not eat after nine pm	0.721855	0.703821	0.740352
Low-fat diet	0.607849	0.579132	0.637991
Eats every meal	1.02692	0.993611	1.06134
Eats vegetables frequently	0.774444	0.751166	0.798443
Eats a large amount of vegetables	0.740313	0.717736	0.763599
Eats fruit frequently	0.851055	0.834186	0.868266
Eats dairy products frequently	0.814699	0.796791	0.833009
Eats soy products frequently	0.713708	0.692256	0.735824
Eats seafood frequently	0.969655	0.93383	1.00686
Eats meat and eggs frequently	0.753252	0.724495	0.783151
Chews food thoroughly	0.845327	0.693722	1.03006
Exercises two days a week	0.683564	0.609237	0.766958
Walks for one hour a day	0.561512	0.500417	0.630065
Walks quickly	0.774557	0.695004	0.863217
Do not eat before bed	0.547076	0.487475	0.613965
Eats breakfast	0.571374	0.505159	0.646267
Abbreviations: BMI, body mass index; Hba1c, Hemoglobin A1c; AST, aspartate aminotransferase; ALT, aspartate aminotransferase; γ-GTP, γ-Glutamyl TransPeptidase; Cre, creatinine; e-GFR, estimated Glomerular Filtration Rate; WBC, white blood cell; RBC, red blood cell; MCV, Mean Corpuscular Volume; MCH, Mean Corpuscular Hemoglobin; MCHC, Mean Corpuscular Hemoglobin Concentration; PLT, platelet count.
